# Supplementary material for: Gene Expression Profile Analysis of Type 2 Diabetic Mouse Liver
Source: PLoS One. 2013 Mar 1;8(3):e57766. doi: 10.1371/journal.pone.0057766 (PMC3585940; doi:10.1371/journal.pone.0057766)
Supplement: Table S1 — Gene expression data of normal and diabetic mouse liver. The 8551 genes with average TPM no less than 1 in normal and diabetic mouse liver were listed. N_TPM, the TPM of the indicated genes in normal mouse liver; DB_TPM, the TPM of the indicated genes in diabetic mouse liver. (XLS) [file pone.0057766.s002.xls]

## Sheet: Table S1
Table S1. Gene expression data of normal and diabetic mouse liver.
Gene	EntrezID	N_TPM	DB_TPM
Apoa1	11806	14668.1	2875.06
Mup3	17842	9992.58	1697.63
Serpina3k	20714	8031.3	2849.67
Alb	11657	6801.26	6912.08
Cyp2e1	13106	6580.8	7816.79
Fgg	99571	5078.64	1837.1
Apoe	11816	4849.43	3405.7
Ambp	11699	4659.71	3871.42
Cyb5	109672	4020.13	3862.02
Ahsg	11625	3894.91	3930.27
B2m	12010	3533.09	2517.8
Gsta3	14859	3437.36	6556.22
Trf	22041	3332.58	3330.56
Sepp1	20363	3289.48	10421.6
Chchd10	103172	3199.78	3711.81
Scp2	20280	2748.25	3258.24
Hint1	15254	2691.05	1737.39
Fgb	110135	2534.41	1462.66
Hpx	15458	2278.73	2942.35
Phyh	16922	2229.21	2758.1
Bhmt	12116	2180.37	3848.99
Mettl7a1	70152	2120.05	1723.54
Comt1	12846	1975.38	439.36
Apoc3	11814	1865.44	3239.8
Rdh7	54150	1770.88	2662.75
Tat	234724	1762.7	1532.92
H2-Q10	15007	1675.92	2778.82
C3	12266	1569	2416.08
Pah	18478	1564.04	2108.79
F2	14061	1540.1	1808.45
Adh1	11522	1523.86	2081.47
Cox7a2	12866	1477.74	1660.25
Dbi	13167	1444.95	2625.95
Hp	15439	1426.96	1001.69
Apoc1	11812	1412.95	1718.21
Mup-ps13	621093	1381.81	461.87
Osgin1	71839	1355.84	284.2
Serpinc1	11905	1312.44	2328.88
Ifitm3	66141	1274.31	1066.09
C8g	69379	1215.35	1464.14
Slco1b2	28253	1132.17	828.61
Gm4738	13909	1095.88	389.84
Gpx1	14775	1065.33	2604.63
Rpl41	67945	1045.38	1713.25
Apoc4	11425	1013.47	1542.39
Cyp3a11	13112	937.39	2377.29
Sord	20322	927.08	994.58
Cyp2c29	13095	922.6	1763.44
Pzp	11287	915.7	659.15
Fth1	14319	906.74	1547.5
Fbp1	14121	899.84	2781.71
Es31	382053	897.89	446.91
Mgst1	56615	893.9	2266.77
Vtn	22370	872.89	489.33
Sepx1	27361	866.76	1030.33
Hrg	94175	863.74	825.79
Azgp1	12007	859.75	1143.97
Hrsp12	15473	854.01	1828.14
Thrsp	21835	825.12	5088.53
Apob	238055	804.1	147.32
Kng1	16644	787.27	667.15
Apoh	11818	748.94	1189.79
H2-K1	14972	693.1	1365.54
Pck1	18534	667.8	2047.2
Tmbim6	110213	666.92	1377.68
Uqcrh	66576	666.63	472.3
Fah	14085	650.77	833.57
Uox	22262	647.56	1711.03
Inmt	21743	641.92	1943.7
Ddt	13202	618.28	1713.99
Aadac	67758	592.69	684.1
Akr1c6	83702	589.19	718.6
Cyp2f2	13107	585.3	472.3
Haao	107766	584.52	531.75
Cdo1	12583	580.43	634.28
Uqcrb	67530	576.54	641.02
Cd302	66205	556.11	577.94
Rps27l	67941	551.54	579.42
Atp5a1	11946	550.86	988.21
Fn1	14268	539.57	610.96
Cyp7b1	13123	538.21	32.2
Cbs	12411	536.17	359.04
Hsp90ab1	15516	534.41	298.19
Slc27a2	26458	532.66	773.45
Gstz1	14874	527.9	892.57
Slc27a5	26459	527.8	477.78
Pon1	18979	525.27	619.25
Slc37a4	14385	523.42	718.67
Rarres2	71660	521.18	507.32
Atp5g3	228033	517.68	774.12
Itm2b	16432	508.92	930.84
Apoc2	11813	506.4	1527.66
Cfb	14962	505.23	309
Tdo2	56720	502.6	820.83
Errfi1	74155	502.41	295.97
Mup20	381530	501.92	30.13
Nudt7	67528	496.37	116.97
LOC635419	635419	495.5	624.06
Ppib	19035	494.23	372.14
Pecr	111175	492.19	655.75
Atf5	107503	482.27	423.37
Itih1	16424	474.29	229.05
Eif4h	22384	473.71	200.77
Uqcrq	22272	469.72	711.57
Pgam1	18648	465.34	794.4
Plg	18815	463.78	250.37
Acox1	11430	461.93	974.29
Igfbp4	16010	458.04	676.85
Adk	11534	438.68	712.82
Atp5e	67126	438.39	784.78
Got2	14719	433.62	1042.18
2810007J24Rik	76971	433.53	344.16
Neat1	66961	429.24	746.58
Ndufa6	67130	423.6	771.83
Cox6a1	12861	419.32	382.95
Selk	80795	417.57	296.12
LOC100045864	100045864	415.92	429.29
Psen2	19165	413.19	460.9
Ces3	104158	408.81	932.25
Lrg1	76905	406.96	403.68
Aldob	230163	404.92	546.78
Tmem205	235043	397.82	289.31
Hpd	15445	397.53	508.43
Ugt2b36	231396	388.58	815.87
Rgn	19733	387.6	486.89
Dhrs4	28200	386.63	587.57
Cpt2	12896	386.34	643.02
Ndufv1	17995	384.88	693.58
Acaa2	52538	380.6	600.52
Aprt	11821	377.88	234.15
Itgb5	16419	376.03	238.82
Ugt2b5	22238	373.5	830.68
Gm10154	100040611	373.3	244.3
Erp29	67397	366.39	155.02
Rnase4	58809	365.91	238.52
Mat1a	11720	365.23	1133.53
Dmgdh	74129	365.23	877.91
Pnpla7	241274	364.35	350.97
Lamp2	16784	363.38	343.94
Ttc36	192653	357.74	586.24
Hgd	15233	356.57	412.71
Pex7	18634	338.76	215.28
2300009A05Rik	69478	338.38	172.71
Ugt3a2	223337	337.99	584.53
Oat	18242	337.6	1784.91
Aldh1l1	107747	336.33	791.67
Mettl7b	71664	336.14	712.6
Cideb	12684	334.97	200.03
Sdhc	66052	333.8	482.45
Tubb2a	22151	332.83	622.81
Serpinf2	18816	332.05	137.92
Pgrmc1	53328	329.52	858
Pcbd1	13180	329.33	346.68
Gm9811	100040970	327.38	672.4
Ece2	107522	325.82	100.83
Slc38a3	76257	325.73	460.09
Cldn2	12738	322.52	273.91
Brp44	70456	320.67	521.24
Cpb2	56373	318.72	362.67
C4bp	12269	317.75	396.28
Pak1ip1	68083	316.68	250.88
Hgfac	54426	314.93	300.11
Gm10039	100041835	314.44	485.04
Gnb2l1	14694	309.38	326.54
Cst3	13010	308.31	292.12
Gnas	14683	304.81	374.73
3110049J23Rik	67307	302.28	294.78
F13b	14060	300.63	353.19
Gls2	216456	298.78	656.27
Glo1	109801	297.81	415.23
AI132487	104910	296.05	375.7
Ndufa4	17992	294.69	268.35
Ly6e	17069	291.97	153.31
Eif5a	276770	288.47	292.34
Hspa5	14828	287.69	314.99
Mosc2	67247	287.59	380.58
Pebp1	23980	287.2	364.67
Adipor2	68465	287.2	279.98
Cd164	53599	285.84	200.99
Dgat2	67800	285.74	421.82
Cyb5r3	109754	283.99	296.49
Lipc	15450	281.36	167.38
Apon	28194	281.17	229.27
Hpn	15451	280.2	367.18
Ndrg2	29811	279.51	406.94
P4hb	18453	277.96	735.55
Pygl	110095	277.57	413.82
Cox5a	12858	270.17	434.18
Cyp3a25	56388	269.88	1421.8
Crot	74114	269.49	317.21
Cfhr2	545366	268.81	258.14
mCG_130059	100047372	268.13	244.37
Rps9	76846	266.48	168.86
Fabp2	14079	265.89	282.86
Acbd5	74159	264.73	340.9
Slc25a25	227731	264.53	194.92
C8a	230558	264.34	97.79
Fbxo9	71538	263.46	201.95
Fgl1	234199	263.36	228.53
Gchfr	320415	260.93	289.38
Psmb4	19172	260.45	432.33
Itih4	16427	260.06	258.14
Ttr	22139	256.94	239.34
Etfa	110842	256.65	330.69
Ugp2	216558	255.29	347.79
Gm9786	100041965	255.29	166.57
Bst2	69550	253.15	213.65
Stard10	56018	251.59	499.62
Agt	11606	250.72	337.42
Gnmt	14711	250.33	1067.57
Decr2	26378	250.33	307.29
Ahcy	269378	249.84	344.23
Tmem208	66320	249.65	190.77
Cyc1	66445	249.06	200.32
Ephx2	13850	248.28	204.76
Plin2	11520	247.21	592.23
Atp5b	11947	246.83	424.63
Elovl5	68801	245.27	321.95
Hsd11b1	15483	245.07	401.01
Apof	103161	243.52	267.76
Lcat	16816	243.03	336.24
Gm7204	637273	241.67	293.3
Atox1	11927	240.99	543.15
Serpinf1	20317	240.99	321.66
Sc4mol	66234	240.99	237.56
Cyp27a1	104086	238.85	121.11
F10	14058	238.07	248.96
Tmem14c	66154	236.32	301.89
Hsd17b4	15488	236.03	395.46
LOC790956	790956	235.25	186.48
Txn1	22166	234.76	395.24
Leap2	259301	234.18	872.21
Lap3	66988	234.18	244.81
Id2	15902	233.3	258.88
Aldh1a1	11668	233.2	1550.09
Cldn1	12737	232.72	45.97
Dynll2	68097	231.26	178.85
Sqstm1	18412	231.16	163.53
Abcb11	27413	230.48	148.35
Elovl2	54326	229.99	80.69
Hc	15139	227.85	169.82
Sep15	93684	227.66	445.88
Dak	225913	226.78	397.76
Sirt3	64384	225.13	374.66
Acly	104112	225.03	171.67
Ndufb2	68198	224.84	239.19
Ppp2r5a	226849	223.18	176.71
Ndufb6	230075	222.02	431.81
Cald1	109624	220.75	283.68
AU018778	234564	219.97	196.47
Insig1	231070	218.81	223.86
Lonp2	66887	218.12	339.87
S100a1	20193	217.93	403.75
Gcdh	270076	217.74	353.49
Cebpa	12606	217.54	255.33
Aplp2	11804	215.01	550.48
Ndufb9	66218	214.62	412.86
Xbp1	22433	214.14	101.12
Mtus1	102103	212.68	115.11
Fetub	59083	211.9	123.11
Khk	16548	211.31	481.11
Pmpcb	73078	210.44	376.51
Eef1b2	55949	210.15	323.8
LOC100046149	100046149	209.08	138.73
Sco2	100126824	208.2	399.24
Slc12a7	20499	208.1	277.61
LOC100047670	100047670	207.62	216.16
Pcyt2	68671	205.87	318.03
Reep6	70335	205.67	416.19
Itih3	16426	204.8	136.88
Hmgcs2	15360	204.41	298.63
Slc25a39	68066	203.82	490.44
Cox6b1	110323	202.07	403.46
Gstt1	14871	200.81	322.17
Atp5k	11958	200.61	321.21
Saa4	20211	199.74	232.82
Asgr1	11889	199.06	380.06
Laptm4a	17775	198.86	187.81
Dcaf11	28199	198.47	173.82
Rps5	20103	198.08	156.5
Pemt	18618	197.69	206.61
Pklr	18770	197.21	525.61
Etfdh	66841	197.11	589.49
Gabarapl1	57436	197.01	275.39
Ifi27l1	52668	197.01	93.35
Echdc2	52430	196.62	231.34
Entpd8	72090	196.62	174.71
Mbl2	17195	195.75	200.25
LOC100046168	100046168	195.75	192.25
Slc40a1	53945	194.97	173.82
Mat2a	232087	194.87	135.84
Acadvl	11370	194.39	318.47
Apom	55938	193.61	145.02
Sdr42e1	74032	193.22	257.77
Gm7908	666053	191.95	173.6
Aldh4a1	212647	191.76	340.76
Mcfd2	193813	190.59	358.89
Crp	12944	190.59	162.2
Aox3	71724	188.84	130.22
Sdha	66945	188.26	415.15
Ubl5	66177	186.7	351.42
Tmem56	99887	186.6	185.07
Sephs2	20768	186.21	251.03
Cyp2c70	226105	183.78	54.78
Gpx4	625249	183.29	717.27
D14Ertd449e	66039	182.71	146.21
Gcgr	14527	182.61	244.3
Ndufa9	66108	181.35	305.59
Cyb5b	66427	181.35	136.88
Il1r1	16177	181.06	50.41
Hsd3b7	101502	179.89	115.26
Gm5456	432817	179.79	259.55
Acsl5	433256	179.69	210.02
C1rb	667277	179.31	156.5
Sar1b	66397	179.21	310.48
Cd81	12520	179.11	222.75
Eif4e2	26987	178.72	89.72
F12	58992	178.62	217.94
Aldh3a2	11671	177.85	556.03
Pim3	223775	177.26	211.5
Aqp8	11833	177.17	62.04
Tob1	22057	177.07	270.5
Sra1	24068	176.97	145.32
C1qa	12259	176.48	50.71
1810035L17Rik	380773	175.8	153.24
Serpind1	15160	175.41	308.4
Hnrpdl	50926	175.22	102.75
Klhdc10	76788	174.54	111.19
Aldh2	11669	174.34	192.85
Romo1	67067	173.37	319.29
C6	12274	172.98	36.64
C9	12279	172.69	171.67
Grinl1a	28015	171.72	242.52
Slc25a1	13358	171.72	96.16
Tars	110960	171.43	150.43
Mup4	17843	170.45	19.25
Sec61b	66212	169.97	199.58
Aldh7a1	110695	169.58	377.1
Krt18	16668	169.38	278.2
Gabarap	56486	168.6	180.26
Uqcrc1	22273	168.21	274.72
Ndufa2	17991	167.73	279.61
Rnf181	66510	167.24	230.38
Pnpla2	66853	166.07	178.04
Ces1	12623	165.98	297.3
Psma4	26441	165.98	221.79
Slc38a4	69354	165.98	210.91
Ndufb8	67264	165.49	182.11
1810063B05Rik	67892	165.3	247.85
Ghr	14600	165.3	171.53
Cyp2c50	107141	163.93	396.05
Acox2	93732	163.93	273.31
Slc25a10	27376	163.25	578.91
Acad11	102632	162.77	358.37
Cyp1a2	13077	162.67	116.74
Gstm6	14867	162.57	201.51
Asl	109900	162.38	281.68
Ctnnb1	12387	161.99	106.75
Cyp4v3	102294	161.79	207.73
Insig2	72999	161.6	216.9
Copb2	50797	161.5	129.03
Fh1	14194	161.4	327.36
Scd1	20249	161.4	305.52
Cp	12870	161.4	200.91
Suclg2	20917	160.04	200.03
Ifi47	15953	159.17	44.79
Gm14483	100042922	158	100.9
1110038D17Rik	68778	158	91.06
Ehhadh	74147	157.51	628.36
Pabpc1	18458	157.32	123.63
Acadl	11363	157.22	417.08
Aspdh	68352	157.12	163.16
Vamp8	22320	157.12	156.79
Prdx4	53381	156.83	81.43
Cpn1	93721	156.64	143.02
Tcea1	21399	156.05	95.57
Xylb	102448	155.08	132.14
Ftcd	14317	154.89	201.14
Lifr	16880	154.2	83.36
Dnaja3	83945	153.33	152.57
Ddx17	67040	152.65	172.12
Tspan31	67125	152.36	127.26
Eif3c	56347	151.19	106.31
1110008F13Rik	67388	151.09	257.77
Msra	110265	150.61	269.54
Ugt2b34	100727	149.24	153.83
Bhmt2	64918	148.85	406.27
Agxt	11611	148.27	141.99
Cpn2	71756	147.78	82.62
Mrpl53	68499	147.59	183.67
Eef1d	66656	147.49	168.86
Vdac1	22333	147.3	123.63
Nr2f6	13864	147.2	95.28
Ctsd	13033	147.01	152.28
Egfr	13649	146.62	22.65
Psap	19156	146.52	131.92
Higd2a	67044	145.94	250.59
Acss2	60525	145.74	93.5
Cox4i1	12857	145.55	363.19
Gak	231580	144.67	154.28
C8b	110382	144.67	50.86
Mlxipl	58805	144.48	177.23
Gm12183	432554	144.28	363.11
Cxcl12	20315	143.89	139.32
Abca1	11303	143.89	97.27
Tpi1	21991	143.7	179.37
Bphl	68021	143.6	274.35
Taldo1	21351	143.31	329.58
Ssr4	20832	143.11	179.45
Cfh	12628	142.72	155.9
D4Wsu53e	27981	141.95	240.89
Tmem59	56374	141.75	106.9
Cyp2a12	13085	141.46	308.11
Hadh	15107	141.07	239.19
Hal	15109	140.68	170.12
Mup2	17841	140.68	69.14
Scarb1	20778	139.9	96.76
Bsg	12215	139.71	434.77
Coq9	67914	139.61	160.72
Aes	14797	139.03	325.51
Clptm1l	218335	138.93	129.4
Ninj1	18081	138.83	184.92
Lyrm5	67636	138.64	178.56
S100a10	20194	138.44	268.73
Gulo	268756	138.35	73.44
Litaf	56722	138.25	101.49
Lamp1	16783	137.28	158.57
Suclg1	56451	137.18	219.79
Acadm	11364	136.79	372.74
Spcs1	69019	136.3	145.69
Rpa1	68275	136.21	49.75
Psme1	19186	135.23	188.4
Tmem123	71929	135.23	112.01
Akr1d1	208665	134.65	488.74
Idh1	15926	134.55	467.42
Ces6	102022	134.46	134.81
Cfhr1	50702	133.77	179
Gldc	104174	133.48	232.45
Aadat	23923	133.48	131.4
Ctsz	64138	133.38	155.98
Pex5	19305	133	212.31
Tram1	72265	132.9	143.69
Ift20	55978	132.51	140.95
Calr	12317	131.15	145.69
Sema4g	26456	130.86	216.68
Apol7a	75761	130.86	168.12
Idh3b	170718	130.76	243.19
Cstb	13014	130.76	126.66
Cps1	227231	130.27	316.7
Mrpl52	68836	129.79	130.96
Aox1	11761	129.4	245.11
Ccbl1	70266	129.4	84.62
Uqcrfs1	66694	129.3	269.17
Aldh8a1	237320	128.52	116.3
Hagh	14651	128.33	253.48
LOC100048120	100048120	127.45	196.99
Igfbp1	16006	126.96	45.75
Ppp1r3b	244416	126.28	144.43
Rnh1	107702	126.28	104.75
Snrpd3	67332	125.41	147.69
Lypla1	18777	125.31	224.83
Gm13991	433464	125.12	161.83
Abcd3	19299	124.53	267.98
Ndufa13	67184	123.66	285.38
Nsmce4a	67872	123.66	116.6
Serping1	12258	123.66	77.95
Gck	103988	123.46	138.73
Cyp2c44	226143	123.46	75.29
Epm2aip1	77781	123.46	67.66
Acy3	71670	123.36	117.93
Coasy	71743	123.07	206.47
Ttc39c	72747	122.97	105.64
Eif4a1	13681	121.52	77.06
Ngrn	83485	121.03	100.61
Cmtm6	67213	120.93	75.36
Ech1	51798	120.83	370.74
Shmt1	20425	120.83	153.83
Copb1	70349	120.15	109.12
Cyp8b1	13124	119.86	177
Cebpb	12608	119.67	187.96
Hsd17b2	15486	119.18	66.55
Irgm2	54396	118.79	44.27
Ndufs2	226646	118.4	189
Igbp1	18518	118.3	90.91
Gm6484	624219	118.11	153.91
Afm	280662	118.11	88.46
Cyp2c37	13096	117.72	134.95
Cct5	12465	117.72	61.59
Csnk2b	13001	117.62	128.51
Hspd1	15510	117.43	239.63
March6	223455	117.43	128.14
Ccbl2	229905	117.14	136.44
Fxyd1	56188	116.85	114
Tomm6	66119	116.85	106.97
Immt	76614	116.75	118.08
Atf4	11911	115.78	112.08
Tsr1	104662	115.48	56.93
Lasp1	16796	115.39	65.89
Lass2	76893	115.09	119.78
Acsl1	14081	115	134.81
Golga4	54214	114.32	96.09
Hist1h2bc	68024	113.93	112.67
Psma7	26444	113.54	174.12
Parva	57342	113.44	131.55
Pfn1	18643	112.76	230.23
Tcp1	21454	112.76	118.67
Hamp2	66438	112.56	912.11
Ndufb10	68342	112.47	198.55
Itih2	16425	112.47	110.6
Col18a1	12822	112.47	68.85
Fmo1	14261	112.18	225.2
Dhcr24	74754	111.3	331.35
Trfr2	50765	111.3	210.24
Papola	18789	110.91	84.32
Fam134a	227298	110.23	121.19
Rac1	19353	110.23	108.16
Sdhd	66925	110.13	162.42
Rnf103	22644	109.84	107.34
Rarres1	109222	109.84	102.53
Cyp4f14	64385	109.84	71.81
Ifit3	15959	109.84	24.73
Atp5d	66043	109.65	274.35
Ext1	14042	109.65	64.7
Itm2c	64294	109.55	48.56
Akr1c12	622402	109.26	190.99
H2-Q2	14964	109.16	143.62
Tmem176b	65963	108.87	129.11
1810043H04Rik	208501	108.77	147.39
Akr7a5	110198	108.58	87.06
Gm10774	100043714	108.19	221.05
Grb7	14786	107.7	100.16
H6pd	100198	107.6	58.56
9530068E07Rik	213673	107.12	147.17
Pdia4	12304	107.02	59.3
Ociad1	68095	106.63	137.1
Tmem176a	66058	106.53	132.51
Ghitm	66092	105.95	238.37
Sec11a	56529	105.95	72.33
Sult1a1	20887	105.75	166.57
Masp2	17175	105.75	128.96
Ugt2b38	100559	105.66	2.15
Akr1a4	58810	105.56	203.43
Mthfd1	108156	105.56	90.09
Abhd14b	76491	105.46	104.6
Apoa4	11808	105.37	652.94
Nrn1	68404	105.37	87.95
Cops6	26893	105.27	134.36
Got1	14718	104.78	190.92
Repin1	58887	104.59	104.01
Lrp1	16971	104.59	72.55
Actr3	74117	104.39	88.61
LOC236598	236598	104.2	36.79
Arf1	11840	103.71	124.66
Cd1d1	12479	103.32	455.13
Mgll	23945	103.32	138.36
Hsd3b5	15496	103.22	0.3
Rab5a	271457	103.13	116.52
Mbp	17196	102.93	74.92
Dtymk	21915	102.84	108.23
Skp1a	21402	102.64	253.48
Gm4024	100042773	102.45	196.32
Ube2d3	66105	102.25	104.45
Ndufa8	68375	102.06	134.95
Prdx5	54683	101.96	183.89
Ostc	66357	101.08	124.96
Rrbp1	81910	101.08	94.16
Phlda1	21664	100.79	29.17
Slc33a1	11416	100.7	120.3
Carkd	69225	100.6	126.15
Lect2	16841	100.4	158.13
Aqp9	64008	100.21	146.21
Rhou	69581	100.11	61.67
Cth	107869	99.82	613.11
Psma6	26443	99.82	74.33
Rer1	67830	99.43	143.17
Ogt	108155	98.55	63.59
Surf4	20932	98.46	101.94
Tmem86b	68255	98.26	328.69
Pcbp2	18521	98.17	155.98
Aass	30956	97.87	241.78
Zfp598	213753	97.87	62.78
Dnajc19	67713	97.78	145.84
Bola1	69168	97.78	106.53
Dad1	13135	97.68	194.1
Vkorc1	27973	97.68	133.77
Mbl1	17194	97.48	105.12
Ak3	56248	97.48	35.31
Sigmar1	18391	97.39	136.88
Timm8b	30057	97.29	230.97
Amy1	11722	97.19	288.79
Uqcrc2	67003	96.9	173.08
Creld2	76737	96.9	33.16
Hnf4a	15378	96.8	46.19
Ndufa7	66416	96.41	247.7
Dstn	56431	96.32	167.31
Ftsjd2	74157	95.93	57.89
Il1rap	16180	95.83	110.01
Ndufa5	68202	95.64	137.03
Faah	14073	95.54	51.15
Aldh6a1	104776	95.34	235.86
Top2b	21974	94.37	73.51
Yif1a	68090	94.37	70.48
Pdia6	71853	93.98	143.02
Igfbp7	29817	93.69	93.57
Proc	19123	93.59	68.25
Gm11428	100034251	93.4	60.93
Cd74	16149	93.3	152.28
Gjb1	14618	93.3	151.91
Ssr3	67437	93.3	107.79
Cope	59042	93.01	125.63
Hmgcl	15356	92.72	291.67
Acp5	11433	92.52	70.18
Herpud1	64209	92.43	286.86
Tmem66	67887	91.74	146.28
Psmc3	19182	91.65	161.24
Cmc1	67899	91.45	107.05
Oaz1	18245	91.36	80.69
Glyctk	235582	91.16	106.31
Ganab	14376	91.16	90.39
Aldh9a1	56752	91.06	131.7
2310044H10Rik	69683	91.06	121.7
Glrx5	73046	90.87	332.91
Ywhae	22627	90.87	166.86
Gne	50798	90.67	98.38
Paics	67054	90.48	83.58
Epn1	13854	90.19	158.79
1300017J02Rik	71775	89.41	223.94
Ugt2b1	71773	89.31	171.01
Arpc2	76709	88.83	143.99
Agmat	75986	88.73	160.86
Dnpep	13437	88.73	68.7
Scly	50880	88.53	122.67
Nr1h3	22259	88.44	86.17
Pxmp2	19301	88.14	127.55
Stard5	170460	87.95	136.07
Prpf19	28000	87.95	84.24
Prodh	19125	87.27	286.27
Sqrdl	59010	87.27	170.27
Rcl1	59028	87.07	56.34
Mlycd	56690	86.98	72.84
Txn2	56551	86.59	187.59
Map1lc3b	67443	86.59	124.07
Prdx2	21672	86.59	70.33
Rnasek	52898	86.39	107.27
Hdgf	15191	86.39	92.98
Tecr	106529	86.39	90.69
Rpl4	67891	86.2	95.57
Slc39a14	213053	86.1	90.69
Hint2	68917	86	179.82
Serp1	28146	86	63.81
Txnrd1	50493	85.91	143.99
Psmc6	67089	85.91	73.58
Hopx	74318	85.81	125.18
Arl6ip1	54208	85.81	99.42
Lyz1	17110	85.52	47.45
Fads1	76267	85.52	46.64
Hsd17b11	114664	85.42	144.58
Creg1	433375	85.13	382.06
Fam120a	218236	84.74	115.93
Trp53inp2	68728	84.74	66.11
Grina	66168	84.55	130.66
Fus	233908	84.45	190.55
Man2a1	17158	84.16	98.46
Tlcd2	380712	84.06	98.46
Ppp1r3c	53412	84.06	45.75
Fcgrt	14132	83.96	60.85
Tmem150a	232086	83.77	104.01
Rab18	19330	83.38	192.25
Ndufa3	66091	83.38	77.95
Ppa1	67895	83.09	94.61
Tmprss6	71753	82.79	68.03
Uroc1	243537	82.7	113.56
Gsta4	14860	82.7	100.38
Psmb3	26446	82.6	106.01
Gm7932	666105	82.6	55.45
Gm13509	100042719	82.4	69.74
Pold4	69745	82.31	72.25
1110020G09Rik	68646	82.11	138.29
Cdc42	12540	82.11	77.95
Ext2	14043	81.92	51.15
Slco1a1	28248	81.82	1.55
Gpt	76282	81.72	238.15
2310035C23Rik	227446	81.33	58.48
Mst1	15235	81.04	127.85
F11	109821	81.04	35.9
Sds	231691	80.95	451.35
Rps26	27370	80.95	68.62
Adh4	26876	80.85	70.48
Tpra1	24100	80.85	54.04
Ifi35	70110	80.75	61.81
Atp5f1	11950	80.75	51.6
Nnmt	18113	80.65	334.98
Dek	110052	80.65	87.43
Gm7049	630951	80.56	192.18
Tmem203	227615	80.56	89.8
Bckdha	12039	80.36	260.43
Tpp2	22019	80.26	41.68
Acat3	224530	80.07	137.03
Gpr146	80290	79.97	49.01
LOC100046770	100046770	79.78	128.51
Tank	21353	79.78	67.66
Tgm2	21817	79.49	120.52
Pcbp1	23983	79.49	88.76
Ugt2b35	243085	79.49	87.43
Iigp1	60440	79.49	27.32
Hsd17b12	56348	79.39	98.16
Tm7sf2	73166	79.39	61.3
1300014I06Rik	66895	79.29	106.97
Hhex	15242	79.29	40.49
Nbr1	17966	79	61.44
Iyd	70337	78.9	143.17
Tceb2	67673	78.9	119.56
Kmo	98256	78.81	111.49
Axl	26362	78.81	29.09
Hao1	15112	78.61	124.81
Ces5	234673	78.51	87.35
Psmd8	57296	78.51	75.21
Ctage5	217615	78.42	140.21
Clcn3	12725	77.83	52.78
Slc2a2	20526	77.64	241.56
Ap2s1	232910	77.64	107.79
1500032L24Rik	69029	77.64	48.04
Ypel2	77864	77.64	37.38
Slc16a7	20503	77.44	147.47
Gm4459	100043472	77.44	140.43
Ifnar2	15976	77.25	109.49
Pla2g12b	69836	77.25	79.73
Psmb1	19170	77.15	146.13
Dazap2	23994	77.15	69.29
Ptpn3	545622	77.15	22.5
Paqr9	75552	77.05	95.65
Akr1c13	27384	76.76	117.85
Slc29a1	63959	76.66	90.61
Glyat	107146	76.57	188.92
Carhsp1	52502	76.47	128.51
Qsox1	104009	76.47	82.25
Ddrgk1	77006	76.28	109.49
Phb2	12034	76.08	184.04
Gpd1	14555	76.08	132.59
Timm17a	21854	76.08	76.99
Rpl22	19934	75.89	46.93
Calm2	12314	75.59	145.47
Taok1	216965	75.5	64.63
Clec2d	93694	75.3	13.4
Clta	12757	75.21	107.49
BC025446	223631	75.21	80.4
Ccdc25	67179	75.21	59.45
E430025E21Rik	223593	75.21	57.96
Apcs	20219	74.91	45.82
Net1	56349	74.82	92.02
Nedd4	17999	74.82	84.17
Alad	17025	74.82	66.33
Mdh2	17448	74.72	195.36
Nop10	66181	74.52	217.79
Acot13	66834	74.52	179.15
G0s2	14373	74.23	275.39
Sardh	192166	74.23	183.44
Gstk1	76263	74.14	215.65
Cyp2c68	433247	74.14	84.99
Fars2	69955	73.94	40.27
Keg1	64697	73.94	27.83
Aacs	78894	73.75	87.43
1810014F10Rik	69064	73.45	79.51
Deb1	26901	73.45	74.62
Fdx1	14148	73.16	135.77
Ormdl3	66612	73.16	70.18
Nicn1	66257	73.16	57.89
2310003F16Rik	67693	73.06	85.73
Cnpy2	56530	73.06	68.18
Degs1	13244	73.06	67.81
Hsp90aa1	15519	72.97	46.19
Mcoln1	94178	72.68	79.66
Banf1	23825	72.19	143.02
Map1lc3a	66734	72.19	104.75
Gm8203	666634	71.9	124.29
Ang	11727	71.9	33.98
Lpgat1	226856	71.8	80.69
1110038B12Rik	68763	71.8	39.01
Pnpo	103711	71.7	60.63
Dynlrb1	67068	71.51	78.03
Jund	16478	71.41	95.94
Pipox	19193	71.31	100.16
Mfn2	170731	70.92	85.36
Cct6a	12466	70.83	58.56
Psmd14	59029	70.73	78.03
Uimc1	20184	70.73	74.99
Eif4g1	208643	70.63	64.26
Hebp1	15199	70.44	122.52
Ywhab	54401	70.34	119.41
Lman1	70361	70.34	108.75
Slc6a13	14412	70.34	108.16
Xpnpep1	170750	70.34	88.24
Ei24	13663	70.24	181.3
Stap2	106766	70.15	44.86
Stard7	99138	70.05	103.79
Anapc13	69010	70.05	63.66
Ndufv3	78330	69.95	105.79
Dlc1	50768	69.76	33.02
Coq7	12850	69.66	113.93
Actr2	66713	69.37	81.21
Snap47	67826	69.37	71.88
Mafb	16658	69.27	99.57
Cct7	12468	69.27	38.27
2900073G15Rik	67268	69.17	121.63
Pex1	71382	68.98	92.24
Pccb	66904	68.3	100.09
Pros1	19128	68.3	77.8
Kynu	70789	68.2	142.51
Pqlc1	66943	68.2	64.33
Sacm1l	83493	68.1	41.6
Eif4ebp1	13685	67.91	54.04
Pdcd6	18570	67.81	140.06
Nisch	64652	67.81	86.91
Akr1c14	105387	67.81	75.44
Gclc	14629	67.52	165.23
Ccs	12460	67.32	98.53
Eif3h	68135	67.13	113.63
Ugdh	22235	66.94	231.19
Slc25a15	18408	66.94	93.57
Capns1	12336	66.74	81.43
2900064A13Rik	73024	66.55	57.59
Arhgef12	69632	66.45	50.71
Rraga	68441	66.25	80.77
Sgpp1	81535	66.25	43.16
St6galnac6	50935	66.16	100.01
Dio1	13370	66.16	72.4
Cdk2ap2	52004	66.06	60.56
Fam63a	75007	65.96	141.62
Usf2	22282	65.96	38.35
Tprkb	69786	65.96	29.17
Fcho2	218503	65.87	52.86
Slc25a23	66972	65.67	57.3
Qprt	67375	65.57	167.23
Pigr	18703	65.57	157.24
Gm4952	240549	65.38	47.23
Lias	79464	65.38	45.23
Spint2	20733	65.18	82.32
Pdrg1	68559	65.18	56.63
Glrx	93692	64.99	107.49
Cct3	12462	64.99	70.48
Phkb	102093	64.99	54.04
Rpn2	20014	64.89	90.54
2700060E02Rik	68045	64.89	68.33
Nox4	50490	64.89	24.5
Mrps26	99045	64.8	77.29
Cd5l	11801	64.7	62.92
Raph1	77300	64.6	34.79
Mrpl12	56282	64.5	99.57
D230025D16Rik	234678	64.5	37.31
Arhgap29	214137	64.31	50.04
Aurkaip1	66077	64.21	101.42
Slc22a1	20517	64.11	59.59
Mapk1ip1l	218975	64.11	56.19
Mcee	73724	63.92	177.6
Habp2	226243	63.92	32.05
Hfe	15216	63.63	81.95
Eed	13626	63.63	41.01
Prpf8	192159	63.63	31.39
Aldh1a7	26358	63.43	285.97
Dusp1	19252	63.34	70.55
Mrpl35	66223	63.24	94.91
Lsr	54135	63.24	19.84
Igfbp2	16008	63.24	2.89
Gm6485	624251	63.14	138.36
Gsdmd	69146	63.14	53.45
Id3	15903	63.04	31.83
Ebp	13595	62.85	114.37
Rnf13	24017	62.85	66.85
Uba1	22201	62.85	52.86
Mapkapk5	17165	62.75	65.66
Limd1	29806	62.56	59.89
Txndc17	52700	62.36	90.69
Gm12261	668157	62.17	65.22
Fpgs	14287	62.17	61.59
Ptplad1	57874	62.07	153.39
Acat2	110460	62.07	121.63
Rexo2	104444	61.97	118.67
Ahsa1	217737	61.78	85.87
Rsad2	58185	61.68	13.25
Retsat	67442	61.58	189.14
Tuba4a	22145	61.49	96.24
Osbpl8	237542	61.29	54.49
Furin	18550	61.1	65.74
Perp	64058	61	122.67
AW112010	107350	60.9	124.22
Atg5	11793	60.81	82.1
Cd59a	12509	60.71	55.89
Nr0b2	23957	60.61	43.68
Es22	13897	60.51	139.32
Sec24a	77371	60.42	115.86
Mbd1	17190	60.42	31.83
Abcc3	76408	60.22	86.61
Dexi	58239	60.22	35.98
Rnf114	81018	60.13	60.11
Gltpd2	216871	60.13	33.02
Fech	14151	60.03	57.3
Dctn2	69654	59.93	56.11
Mrps12	24030	59.93	47.3
Rnf4	19822	59.83	77.66
Gadd45g	23882	59.83	21.54
Echs1	93747	59.74	196.47
Acsm1	117147	59.74	162.05
Ecm1	13601	59.54	63.44
1300001I01Rik	74148	59.54	56.63
0610007C21Rik	381629	59.54	54.56
B3gat3	72727	59.54	33.91
Use1	67023	59.44	51.6
Tm4sf4	229302	59.35	88.76
Dhx15	13204	59.35	84.84
Sparc	20692	59.35	50.78
Chchd1	66121	59.25	83.28
Ndufa10	67273	59.15	155.53
Ubl3	24109	59.15	76.4
F9	14071	58.96	101.64
Mrpl24	67707	58.96	79.28
Jtb	23922	58.96	61.15
Ddb1	13194	58.76	59.52
Rnf149	67702	58.76	38.35
LOC100047794	100047794	58.57	53.82
Nol7	70078	58.37	65.96
Fkbp8	14232	58.28	103.94
Proz	66901	58.18	70.62
Tob2	57259	58.18	67.51
Sec61a1	53421	58.08	32.2
Vdac3	22335	57.98	82.25
Gpt2	108682	57.79	267.69
Afmid	71562	57.79	56.26
Rpl34	68436	57.79	33.83
Gbe1	74185	57.69	73.51
Scap	235623	57.69	37.83
Aldoa	11674	57.5	44.2
LOC100047868	100047868	57.3	72.55
Ppp1ca	19045	57.3	40.86
Csrp1	13007	57.3	35.83
Chka	12660	57.3	12.21
Spp1	20750	57.21	103.12
Mgat1	17308	57.21	39.75
Efha1	68514	57.11	53.23
BC031181	407819	57.01	65.22
Dcn	13179	56.91	84.39
Timm44	21856	56.43	78.17
Gm4956	241041	56.43	38.05
Rbpms2	71973	56.23	51.6
Nr1h4	20186	56.14	93.65
Tns1	21961	56.14	59.74
A2ld1	223267	56.04	65.37
Hsd17b10	15108	55.94	155.16
Dlst	78920	55.94	110.01
H2-Aa	14960	55.94	65.96
Acads	11409	55.84	181.15
Prdx3	11757	55.75	119.48
Urod	22275	55.75	65.59
Car3	12350	55.65	164.12
1110020P15Rik	66152	55.65	137.84
Lactb2	212442	55.65	43.01
Tmed9	67511	55.65	29.09
Zcchc6	214290	55.65	27.39
Slc7a2	11988	55.55	120.96
Gjb2	14619	55.46	105.34
Angptl3	30924	55.26	101.42
Grsf1	231413	55.26	95.94
Mocs1	56738	55.26	64.63
Steap4	117167	55.26	31.76
Rdx	19684	55.16	98.75
4933403F05Rik	108654	55.16	75.95
Stt3b	68292	54.97	47.23
Gm2a	14667	54.97	43.31
Slc19a2	116914	54.87	41.01
Ptprf	19268	54.77	38.42
Cox7a2l	20463	54.58	68.03
Park7	57320	54.58	45.68
Sec14l4	103655	54.39	125.63
H2-Ab1	14961	54.39	80.03
Setd3	52690	54.39	47.08
Myo1b	17912	54.29	29.24
Psmc4	23996	54.09	83.8
Psma1	26440	53.9	83.36
Ddx5	13207	53.9	55.08
Gm4788	214403	53.9	47.08
Slc25a44	229517	53.8	37.16
Psme2	19188	53.61	66.48
Hyi	68180	53.41	125.63
Atp13a3	224088	53.41	66.85
Slc38a2	67760	53.41	43.38
H2afx	15270	53.22	51.38
Mrpl4	66163	53.22	45.6
Eif3m	98221	53.12	84.1
Grn	14824	53.12	83.58
Atp6v0d1	11972	52.93	82.54
Gm5814	545208	52.93	58.11
Gm6737	627199	52.93	53.08
Eif2ak1	15467	52.93	39.09
Bok	51800	52.63	8.37
Slc9a3r1	26941	52.54	97.87
Nqo2	18105	52.44	135.99
Psmc5	19184	52.34	90.76
Zfyve19	72008	52.34	42.86
Rbm7	67010	52.24	33.76
Hs6st1	50785	52.15	107.79
Actn4	60595	52.05	79.66
Acsm3	20216	52.05	75.95
Txndc5	105245	52.05	45.75
Tmem37	170706	51.95	66.63
Slc35d2	70484	51.95	48.64
Ube2e3	22193	51.86	52.19
Alas2	11656	51.86	44.2
Cuta	67675	51.76	108.97
Serpina6	12401	51.66	94.39
Maged1	94275	51.56	21.99
D19Wsu162e	226178	51.47	89.65
Znrd1	66136	51.37	50.93
Fcna	14133	51.27	32.35
Ftsj3	56095	51.17	45.23
1810008A18Rik	108707	51.17	25.02
Peci	23986	51.08	93.94
Fam162a	70186	51.08	66.63
Sucla2	20916	51.08	63.96
Pycrl	66194	50.98	46.56
Idh3g	15929	50.88	93.05
Fkbp2	14227	50.88	45.45
Nit2	52633	50.88	44.86
Gm9580	672857	50.88	22.21
Rhobtb1	69288	50.79	44.34
Tmem93	66048	50.59	112.3
Nadk	192185	50.59	107.27
Mbnl1	56758	50.59	56.71
Paip2	67869	50.59	42.64
Mtap7d1	245877	50.59	37.61
LOC100048021	100048021	50.49	85.58
Fads2	56473	50.49	67
Tsc22d3	14605	50.49	63.15
Mrpl11	66419	50.49	59.82
Pnrc1	108767	50.49	47.08
Smc1a	24061	50.49	33.16
Atp6v1e1	11973	50.4	179.82
Brd4	57261	50.3	34.28
Col4a1	12826	50.3	23.91
Hmox2	15369	50.1	85.73
Cyp4f15	106648	50.01	73.44
Trak1	67095	50.01	72.84
Bag1	12017	50.01	48.19
Ppp4c	56420	50.01	37.9
Vps28	66914	49.91	56.85
Mrps18c	68735	49.81	66.11
Hspb8	80888	49.81	59.74
Casc3	192160	49.81	55.15
Ccdc6	76551	49.72	42.86
Stbd1	52331	49.52	103.79
Gsto1	14873	49.42	95.87
Hpgd	15446	49.42	86.17
Prps1	19139	49.42	49.45
Stat3	20848	49.42	40.72
Cnga3	12790	49.42	40.49
D11Wsu99e	28081	49.42	31.61
Cenpv	73139	49.33	38.79
Aup1	11993	49.33	31.09
Lipa	16889	49.13	96.02
Pttg1ip	108705	49.03	67.14
Lpcat3	14792	48.94	61.52
2310016E02Rik	67695	48.94	53.89
1110058L19Rik	68002	48.94	51.67
Fgfr1op2	67529	48.84	74.33
Ivd	56357	48.74	115.04
Pex16	18633	48.74	65.74
Nelf	56876	48.74	48.79
C2	12263	48.74	38.27
Stt3a	16430	48.65	39.46
Atp6v0b	114143	48.55	38.35
Ppt1	19063	48.35	78.1
Nav2	78286	48.35	46.12
Ik	24010	48.35	33.61
St6gal1	20440	48.35	23.25
Slc17a2	218103	48.35	21.62
LOC100044674	100044674	48.26	70.85
Tmem135	72759	48.26	67.88
Rassf3	192678	48.26	33.31
Sfrs6	67996	48.16	70.7
Anpep	16790	48.16	40.27
Tcea3	21401	48.06	61.22
Tmem30a	69981	47.87	56.11
Polr2f	69833	47.67	37.38
Clec4g	75863	47.67	30.65
Wapal	218914	47.67	18.95
0610007P14Rik	58520	47.57	71.44
Cmas	12764	47.38	94.09
Rdh16	19683	47.38	93.2
Slc16a11	216867	47.38	49.82
Tfpi2	21789	47.38	46.79
Plcxd2	433022	47.38	30.06
Snx3	54198	47.28	122
Mpeg1	17476	47.28	29.17
Lrrc59	98238	47.19	90.02
Gnb2	14693	47.19	64.7
Rbm42	68035	47.09	41.83
Eif3i	54709	46.89	65.44
Commd6	66200	46.89	47.08
Snf8	27681	46.8	52.04
Rnf187	108660	46.7	54.93
G6pc	14377	46.7	45.38
Hiatl1	66631	46.7	35.24
Bbox1	170442	46.7	33.98
Tra2a	101214	46.7	17.47
Tmem183a	57439	46.6	33.98
Vps35	65114	46.5	110.3
Snd1	56463	46.5	46.79
Msl3	17692	46.5	39.68
Hsdl2	72479	46.41	65.37
Ctss	13040	46.41	36.57
Phyhd1	227696	46.31	92.02
Gm12253	624860	46.31	59.74
Cdk5rap3	80280	46.21	39.53
Grcc10	14790	46.12	45.82
Fcer1g	14127	46.12	19.03
Slc22a18	18400	45.92	83.58
4921506J03Rik	382423	45.92	35.02
Snhg1	83673	45.92	30.8
Snrpe	20643	45.82	76.25
Gm12115	666646	45.82	75.58
0610007L01Rik	71667	45.82	40.72
Twf1	19230	45.73	33.76
Nat15	74763	45.53	68.4
Eif3l	223691	45.53	54.63
Fam108a	216169	45.43	145.61
Mrpl14	68463	45.43	41.53
Ankrd46	68839	45.43	25.91
Tnfrsf1a	21937	45.14	70.85
Wdr74	107071	45.14	31.31
Avpi1	69534	45.05	76.18
Gopc	94221	45.05	43.75
Usp33	170822	44.95	37.31
Ccdc97	52132	44.95	27.09
Fam125a	73711	44.66	48.64
Gbp10	626578	44.66	43.16
Ccndbp1	17151	44.66	29.39
9430023L20Rik	68118	44.56	30.43
Smagp	207818	44.56	20.8
2810428I15Rik	66462	44.17	112.01
Idi1	319554	44.07	85.21
Snx2	67804	43.98	42.34
BC089597	216454	43.88	37.01
Gm6788	627788	43.88	32.57
Ero1lb	67475	43.88	27.98
Cpox	12892	43.78	101.05
LOC100047353	100047353	43.78	58.26
C330018D20Rik	77422	43.68	84.17
Ddc	13195	43.68	46.86
Ece1	230857	43.68	44.12
Dpy19l1	244745	43.68	27.83
Gckr	231103	43.59	75.81
Prr13	66151	43.59	40.05
Rbm39	170791	43.59	26.5
Sipa1l1	217692	43.59	23.17
Idh2	269951	43.29	197.21
Fam35a	75698	43.29	27.61
Vapa	30960	43.2	57.96
Mrps18a	68565	43.2	32.87
Atxn2l	233871	43.2	29.54
Gm4943	239760	43.1	124
Abhd3	106861	43.1	79.43
Leng8	232798	43.1	52.19
Antxr2	71914	43.1	43.9
Fbxo21	231670	43.1	12.51
Stradb	227154	43	54.12
Gm9816	100043806	43	31.68
Leo1	235497	43	23.84
Fbxo6	50762	42.9	71.59
Fkbp4	14228	42.9	32.42
Cul3	26554	42.81	39.46
Acot8	170789	42.61	77.66
Usp16	74112	42.61	60.26
4833439L19Rik	97820	42.61	57.82
Sumo1	22218	42.61	40.12
Fgd6	13998	42.61	24.43
Rgs16	19734	42.52	125.33
Surf2	20931	42.52	44.57
Gm4835	225228	42.42	47.75
Ppp2ca	19052	42.32	43.01
Tyrobp	22177	42.32	27.39
Ubp1	22221	42.22	59.45
Krtcap2	66059	42.22	50.64
D14Abb1e	218850	42.22	34.05
Zfand6	65098	42.13	50.12
Mpst	246221	42.13	9.99
C130074G19Rik	226777	42.03	64.26
Naprt1	223646	41.93	63.44
Sys1	66460	41.93	56.34
Slc23a1	20522	41.93	51.82
Plvap	84094	41.93	46.79
Zfp36	22695	41.83	87.13
Wbp2	22378	41.83	69.88
Cltc	67300	41.83	52.93
Atp6v1d	73834	41.74	65.89
Cpt1a	12894	41.74	56.93
Rab14	68365	41.74	55.52
Epb4.1l4b	54357	41.74	36.05
1110008P14Rik	73737	41.74	35.24
Ywhaz	22631	41.74	32.42
Cd82	12521	41.64	42.57
Bri3bp	76809	41.64	28.8
Nlrp6	101613	41.64	22.43
Robld3	83409	41.54	72.55
Capn7	12339	41.54	43.53
Kif1b	16561	41.54	36.27
Anxa5	11747	41.45	115.86
March5	69104	41.45	86.69
Iqgap2	544963	41.45	63.29
Irf3	54131	41.35	76.84
Hnrnph1	59013	41.35	39.53
Anxa7	11750	41.25	124.07
Ldhd	52815	41.06	110.9
Abcg8	67470	41.06	62.04
Usp25	30940	41.06	26.35
4931406C07Rik	70984	40.96	163.09
Aldh1b1	72535	40.86	174.93
Chmp5	76959	40.86	75.36
Pcnp	76302	40.86	67.88
Tmem50a	71817	40.86	50.86
Gm4673	100043823	40.86	43.01
Necap1	67602	40.86	42.94
8430408G22Rik	213393	40.86	35.76
Pgcp	54381	40.86	33.31
Dhrs1	52585	40.76	120.89
Nfib	18028	40.76	26.5
1110002B05Rik	104725	40.67	48.04
Chchd7	66433	40.67	42.12
Atic	108147	40.67	25.61
Pcca	110821	40.57	117.19
Bscl2	14705	40.57	50.04
Mpp6	56524	40.57	47.67
Pols	210106	40.57	16.95
Suox	211389	40.47	100.01
Rn4.5s	19799	40.47	48.79
Hbp1	73389	40.47	42.64
Tmed3	66111	40.47	39.75
Uso1	56041	40.38	57.89
Slc22a23	73102	40.38	34.72
Ube2d1	216080	40.38	31.39
Atl2	56298	40.28	149.32
Nmt1	18107	40.28	51.38
Ifi203	15950	40.28	28.35
Mapk12	29857	40.28	26.13
Ddost	13200	40.28	25.17
Elovl6	170439	40.18	120.96
Sfxn1	14057	40.18	51.38
Ppm1a	19042	40.18	47.6
Mta2	23942	40.18	20.14
Adam9	11502	40.08	89.5
Gm11400	623257	39.99	25.39
LOC100048553	100048553	39.99	18.36
Rcbtb1	71330	39.89	39.16
D230037D09Rik	320351	39.89	28.58
Als2	74018	39.89	25.1
Svil	225115	39.89	13.92
Napa	108124	39.79	83.13
Gde1	56209	39.79	72.7
H1f0	14958	39.79	43.23
Osbp	76303	39.79	39.09
Abhd5	67469	39.79	15.77
Ppfibp2	19024	39.69	22.36
Creb3l3	208677	39.6	67.29
Txndc15	69672	39.6	55.37
Tmem199	195040	39.6	32.87
Akr1c19	432720	39.5	112.97
1190003J15Rik	76974	39.5	58.04
Pard3	93742	39.5	34.42
Fermt2	218952	39.5	34.35
Rbm47	245945	39.4	51.3
Rrp1	18114	39.4	42.27
Pdcd4	18569	39.4	29.54
Ttyh2	117160	39.4	22.8
Copa	12847	39.31	53.37
Setd8	67956	39.31	37.53
Ormdl1	227102	39.31	35.76
Phldb2	208177	39.31	23.17
Mettl9	59052	39.21	64.7
Ahcyl2	74340	39.21	32.42
Gm3781	100042306	39.21	3.33
Ube2l6	56791	39.11	94.68
Folr2	14276	39.11	15.77
Poldip2	67811	39.01	56.78
Adrm1	56436	39.01	52.78
0610011F06Rik	68347	39.01	31.09
Hp1bp3	15441	39.01	30.28
Rtp4	67775	39.01	18.21
Klf15	66277	38.82	79.14
Psmd4	19185	38.82	38.87
Pcx	18563	38.82	35.02
Ulk1	22241	38.82	30.8
Eif2b4	13667	38.82	22.95
Cops4	26891	38.72	49.75
Mars	216443	38.72	39.01
Itgb1	16412	38.72	24.43
Cox19	68033	38.62	85.58
Serinc1	56442	38.62	56.41
Mrpl40	18100	38.62	53
Atp6ap1	54411	38.53	64.92
Arl6ip5	65106	38.53	52.41
Luc7l3	67684	38.53	38.94
Abat	268860	38.43	90.09
Mtpn	14489	38.43	74.03
Asgr2	11890	38.43	59.15
LOC100045866	100045866	38.43	37.53
Nptn	20320	38.33	55.08
Znhit1	70103	38.33	54.71
D10Wsu52e	28088	38.33	49.45
Prei4	74182	38.33	42.49
Slc25a22	68267	38.24	71.29
Afg3l2	69597	38.24	64.41
Pid1	98496	38.24	43.38
Hibch	227095	38.14	85.43
Nars	70223	38.14	73.88
C1qb	12260	38.14	57.82
Slco2a1	24059	38.14	21.1
Hdac3	15183	38.04	59
Spata2L	78779	37.94	35.83
B4galt1	14595	37.94	32.72
Cpsf3l	71957	37.85	29.76
Mark2	13728	37.85	26.8
2400001E08Rik	66508	37.85	22.65
Mrpl20	66448	37.85	16.51
Pgm2	72157	37.75	52.56
Enpp2	18606	37.75	31.17
Golph3	66629	37.75	30.72
Senp5	320213	37.75	21.54
Ap2m1	11773	37.65	46.56
Acy1	109652	37.55	68.25
Impa1	55980	37.55	36.57
Slc36a1	215335	37.55	27.83
Sdr9c7	70061	37.55	7.48
4933409K07Rik	108816	37.46	66.11
Foxa2	15376	37.46	42.79
Btd	26363	37.46	30.5
Nipsnap1	18082	37.36	65.81
Mbd2	17191	37.36	50.49
Psmd12	66997	37.26	58.93
Sec24d	69608	37.26	35.9
Hsd17b6	27400	37.26	15.1
Nfs1	18041	37.16	73.51
Klhdc2	69554	37.16	28.95
Serpina10	217847	37.16	24.06
Gm9840	100043674	37.07	46.56
Pxmp3	19302	37.07	45.31
Sssca1	56390	37.07	27.17
Tmed4	103694	36.97	27.32
Slc25a13	50799	36.87	88.17
Tex2	21763	36.87	57.59
Sh3bp5	24056	36.87	49.75
Atp1a1	11928	36.87	32.5
Man1a2	17156	36.87	25.61
Zadh2	225791	36.78	66.4
Bcap31	27061	36.78	64.04
Api5	11800	36.78	42.86
Rnf128	66889	36.68	69.81
Lman2	66890	36.68	38.5
Crip2	68337	36.68	34.13
2610507B11Rik	72503	36.68	22.73
Arpc5l	74192	36.68	1.04
Ppara	19013	36.58	82.1
Insr	16337	36.58	36.72
Egfl7	353156	36.58	29.09
Dgcr2	13356	36.58	22.06
Ttc38	239570	36.48	69.74
Stoml2	66592	36.48	58.41
Ilk	16202	36.48	43.45
Oasl1	231655	36.48	23.32
Cdc26	66440	36.39	51.89
Cab39	12283	36.39	40.2
Prkag1	19082	36.39	28.95
St5	76954	36.39	16.88
Mgea5	76055	36.19	25.24
Atp6ap2	70495	36.09	62.48
Son	20658	36.09	41.46
Grhpr	76238	36	25.98
Ssb	20823	35.9	32.05
Ptgr2	77219	35.8	58.93
Etnk2	214253	35.71	78.84
Zfp809	235047	35.71	41.38
Fam136a	66488	35.51	75.21
B4galnt1	14421	35.51	22.8
Slc35b1	110172	35.51	21.32
Igf1	16000	35.41	40.57
Clk1	12747	35.41	39.98
Cyp2d13	68444	35.41	39.16
Bco2	170752	35.41	34.94
Fahd1	68636	35.41	34.42
Blmh	104184	35.32	57.59
F7	14068	35.32	48.56
Scamp1	107767	35.32	30.43
H2-Ke6	14979	35.22	76.69
Ccdc107	622404	35.22	74.03
Pttg1	30939	35.22	43.01
Aqp1	11826	35.22	32.05
Taf11	68776	35.12	31.24
Aff1	17355	35.12	23.91
Nr3c1	14815	35.02	41.38
Ndufs1	227197	34.93	95.87
Agphd1	235386	34.83	33.54
Pla1a	85031	34.83	21.1
Evi5	14020	34.73	45.82
Grb2	14784	34.73	34.5
Hjurp	381280	34.64	54.12
Sh3bgrl	56726	34.64	51.08
Gorasp2	70231	34.64	45.68
Pex19	19298	34.64	25.39
Arl5a	75423	34.54	60.93
Sidt2	214597	34.54	50.19
Lrpprc	72416	34.54	46.27
Vps25	28084	34.54	33.46
Slc25a42	73095	34.54	32.05
Plac8	231507	34.54	19.77
Atad3a	108888	34.44	53.6
Mpdu1	24070	34.44	51.23
Raf1	110157	34.44	24.21
Dld	13382	34.34	65.37
Hnrnpl	15388	34.34	60.04
Ier2	15936	34.34	23.25
Tpr	108989	34.34	20.51
Mrpl32	75398	34.25	70.33
Rab43	69834	34.25	54.78
Eif3d	55944	34.25	47.23
Mrpl30	107734	34.25	45.53
Dpy30	66310	34.15	105.12
Shmt2	108037	34.15	43.45
Pex6	224824	34.15	21.32
Nudt19	110959	34.05	64.26
Ttpa	50500	34.05	46.86
Zfp36l2	12193	34.05	41.75
Psmd6	66413	33.95	40.35
Zfp36l1	12192	33.95	25.76
Maob	109731	33.86	111.41
Slbp	20492	33.86	33.54
2610110G12Rik	73242	33.86	30.65
2010011I20Rik	67017	33.86	29.39
Agxt2	268782	33.76	126
0610009B22Rik	66050	33.76	59.96
Stub1	56424	33.76	45.6
Kdelr1	68137	33.76	29.24
0610031J06Rik	56700	33.66	49.01
Pank1	75735	33.66	48.71
Tspo	12257	33.66	42.2
1300002K09Rik	74152	33.66	37.75
Sgta	52551	33.66	35.31
Gas2	14453	33.57	86.1
Prpsap1	67763	33.57	57
Csnk1a1	93687	33.57	42.42
Nucb1	18220	33.57	37.68
Trpc4ap	56407	33.47	62.7
Eif2s2	67204	33.47	21.47
Nfe2l2	18024	33.37	151.32
Mmadhc	109129	33.37	37.68
Cog8	97484	33.27	68.7
Rnf10	50849	33.27	47.08
D10Ertd322e	67270	33.27	43.97
LOC100048094	100048094	33.27	42.05
Rab21	216344	33.27	21.62
Mrps7	50529	33.18	59.89
Pex14	56273	33.18	47.75
Aco2	11429	33.18	27.91
5033414D02Rik	67759	33.08	50.71
Dhdh	71755	33.08	43.75
Nampt	59027	32.98	57.37
Gm12027	100042708	32.98	52.04
Pepd	18624	32.98	44.27
St3gal4	20443	32.98	24.65
D17Wsu92e	224647	32.88	41.16
Eaf2	106389	32.79	79.06
Slc25a16	73132	32.79	63.89
Actr1b	226977	32.79	41.53
Arpc1a	56443	32.69	57.45
Klhl9	242521	32.69	22.06
Fam82a2	67809	32.59	79.06
S100a13	20196	32.59	69.59
Emg1	14791	32.59	49.9
Dhcr7	13360	32.59	48.71
Ubap1	67123	32.59	38.35
Prkcsh	19089	32.59	21.47
Nufip2	68564	32.59	19.91
Nr1i3	12355	32.49	176.04
Hsph1	15505	32.49	15.47
Kat2b	18519	32.4	31.98
Lgals3bp	19039	32.4	20.06
Prodh2	56189	32.3	60.56
Rdh14	105014	32.3	40.35
Psme4	103554	32.3	29.76
Eif4ebp3	108112	32.3	21.84
Chmp2a	68953	32.2	61.52
Rnf5	54197	32.2	51.08
Tm2d2	69742	32.2	48.34
Pltp	18830	32.2	36.13
Vnn3	26464	32.2	32.65
Rs1	20147	32.11	84.69
Ptbp1	19205	32.11	63
Vti1b	53612	32.11	57.89
Zdhhc6	66980	32.11	51.15
Tpmt	22017	32.01	45.6
0610009D07Rik	66055	32.01	38.2
Ubqln1	56085	32.01	27.32
Hdac2	15182	32.01	26.06
Bcl3	12051	32.01	20.28
Pdcd11	18572	32.01	13.62
Tmem223	66836	31.91	49.3
Os9	216440	31.91	47.08
Sel1l	20338	31.91	39.68
C730048C13Rik	319800	31.91	37.98
Ccnl2	56036	31.91	22.87
5730469M10Rik	70564	31.81	65.07
Zfp91	109910	31.81	40.35
Lonp1	74142	31.72	94.02
Atxn1l	52335	31.72	16.88
Papss2	23972	31.62	99.87
Enpep	13809	31.52	106.16
Xdh	22436	31.52	68.48
Hist1h1c	50708	31.52	64.78
Ssu72	68991	31.52	61.22
Ugt2a3	72094	31.52	59.82
Gm6911	628747	31.42	75.07
Pfdn2	18637	31.42	51.3
Adipor1	72674	31.42	45.97
Slc16a2	20502	31.42	29.24
Srd5a1	78925	31.42	28.72
Sgk2	27219	31.42	21.17
Zfand3	21769	31.33	46.56
Gm8387	666966	31.33	38.87
Adi1	104923	31.23	63.15
Ranbp3	71810	31.23	46.86
Agtr1a	11607	31.23	25.61
Psmb7	19177	31.13	90.17
9030617O03Rik	217830	31.13	73.88
Otc	18416	31.13	37.09
Sil1	81500	31.04	37.75
Dars	226414	31.04	37.16
Gtf2b	229906	31.04	34.2
Lgmn	19141	31.04	33.02
Tusc2	80385	31.04	19.03
Slc6a6	21366	31.04	13.7
Chpt1	212862	30.94	117.26
Bzw1	66882	30.94	51.23
Smpdl3a	57319	30.94	49.6
Stag2	20843	30.94	20.95
Pygo2	68911	30.94	12.88
Ptcd3	69956	30.84	50.93
Capza2	12343	30.84	46.49
Cenpb	12616	30.84	27.09
Eps15l1	13859	30.84	25.1
Abhd11	68758	30.74	71.14
Fbxo33	70611	30.74	34.5
Mlec	109154	30.74	34.2
Ldlr	16835	30.74	29.69
Dhx36	72162	30.74	24.95
LOC100046126	100046126	30.74	20.95
Wdr61	66317	30.65	65.44
Psmb8	16913	30.65	36.57
Gm5105	329763	30.65	18.95
Fis1	66437	30.55	70.4
Wbp1	22377	30.55	37.16
Imp3	102462	30.55	35.61
Osbpl2	228983	30.55	19.32
Irf7	54123	30.55	10.36
Pdha1	18597	30.45	58.04
Rab10	19325	30.45	27.83
Mcm10	70024	30.45	19.91
Pls3	102866	30.35	75.51
Col5a3	53867	30.35	57.3
Ttc35	66736	30.35	38.27
Tex24	541463	30.35	15.84
Mid1ip1	68041	30.26	76.4
Guk1	14923	30.26	50.93
B230219D22Rik	78521	30.26	36.27
Akap1	11640	30.26	24.73
Bat3	224727	30.26	16.8
Nsdhl	18194	30.16	41.01
Bri3	55950	30.16	39.68
Ppme1	72590	30.16	21.32
Usp45	77593	30.16	19.99
Gm4415	100043402	30.16	11.55
Fga	14161	30.16	11.03
Cul4a	99375	30.06	47.08
Pkig	18769	30.06	36.87
Atp11c	320940	30.06	35.46
Eif2b5	224045	30.06	30.57
1110014N23Rik	68505	30.06	13.84
Ptpmt1	66461	29.97	79.95
Cdc37	12539	29.97	27.32
Grb14	50915	29.97	26.5
Lgals8	56048	29.87	91.28
Ube2m	22192	29.87	64.92
M6pr	17113	29.87	39.01
Parp2	11546	29.87	33.09
1300018J18Rik	223776	29.87	20.21
Stk38	106504	29.87	20.06
Pafah2	100163	29.77	43.23
Gamt	14431	29.77	42.34
Zc3h11a	70579	29.77	32.94
Txndc11	106200	29.77	30.57
Uck1	22245	29.67	64.18
Psmb2	26445	29.67	60.04
Aifm1	26926	29.67	57.89
Tm9sf1	74140	29.67	33.91
Cyp2a5	13087	29.58	282.72
Dcaf8	98193	29.58	82.62
Col3a1	12825	29.58	41.68
2900097C17Rik	347740	29.58	34.5
Stk11	20869	29.58	20.58
Gpbp1	73274	29.58	19.99
Cldn3	12739	29.58	19.17
Tmem19	67226	29.58	16.88
Tex264	21767	29.48	76.03
Ufc1	66155	29.48	62.92
Apeh	235606	29.48	30.2
Cobra1	58202	29.48	29.91
Pnkd	56695	29.38	41.97
Cdv3	321022	29.38	36.35
Tstd2	272027	29.38	22.5
Snx18	170625	29.38	21.76
Ap2b1	71770	29.38	14.29
Man1b1	227619	29.28	41.68
Pon2	330260	29.28	34.5
Qars	97541	29.28	26.65
Ppp2r3d	19054	29.28	25.32
Sdf2	20316	29.19	24.43
Mccc2	78038	29.09	101.35
Akr1c20	116852	29.09	67.51
Clpp	53895	29.09	14.21
Ergic3	66366	28.99	87.35
Fam105b	432940	28.99	50.78
Josd2	66124	28.99	37.68
1700022C21Rik	76416	28.99	37.53
Osbpl9	100273	28.99	34.65
Slc13a3	114644	28.99	33.68
Apex1	11792	28.99	31.61
Gdi1	14567	28.99	27.83
Vps54	245944	28.99	20.8
Fkbp11	66120	28.99	20.73
Kctd21	622320	28.99	17.1
Tmem97	69071	28.9	55.67
Mat2b	108645	28.9	37.31
Anxa4	11746	28.9	24.65
Pnkp	59047	28.9	16.58
LOC100047837	100047837	28.9	16.36
Trpm7	58800	28.8	32.57
Leprot	230514	28.8	29.39
Smap2	69780	28.8	22.5
Chuk	12675	28.7	63.96
Gns	75612	28.7	23.91
Galk1	14635	28.6	83.06
Fnip2	329679	28.6	29.69
Psmd13	23997	28.6	25.32
Gm7535	665187	28.6	21.69
Spnb3	20743	28.6	18.36
Ccdc132	73288	28.6	15.55
Fastk	66587	28.51	31.17
Rpusd3	101122	28.51	30.8
Mrps17	66258	28.41	89.13
Pfkfb1	18639	28.41	61.07
Pm20d1	212933	28.41	34.13
Tpst2	22022	28.41	25.32
Gm6775	627623	28.31	49.3
Eps8l2	98845	28.31	26.13
S1pr1	13609	28.31	14.29
Ppap2b	67916	28.21	66.77
Snx7	76561	28.21	51.52
Ywhah	22629	28.21	40.49
Inca1	103844	28.21	38.12
Hdlbp	110611	28.21	32.5
Ptp4a2	19244	28.12	44.79
Abcc2	12780	28.12	38.57
Sept7	235072	28.12	30.5
Fam176a	232146	28.12	27.98
Fam173a	214917	28.12	27.09
Atp6v1h	108664	28.02	31.17
Bgn	12111	28.02	28.58
Sdc1	20969	27.92	61.96
Chd4	107932	27.92	39.9
Gm12185	620913	27.92	33.68
Optn	71648	27.82	50.93
Tcf25	66855	27.82	35.31
Bola3	78653	27.82	26.35
Dmtf1	23857	27.82	17.32
Smpd1	20597	27.82	15.25
Fitm1	68680	27.73	153.91
Pgrmc2	70804	27.73	76.32
Cdc34	216150	27.73	24.58
Echdc3	67856	27.63	145.47
Gsk3a	606496	27.63	52.93
Aph1a	226548	27.63	27.39
Psmd7	17463	27.63	21.32
Pyroxd2	74580	27.53	93.57
Nnt	18115	27.53	55
5430437P03Rik	68251	27.53	37.98
Mfsd11	69900	27.53	23.91
Abca8a	217258	27.53	8.22
Cenpl	70454	27.44	10.07
Tmed5	73130	27.34	48.93
Fkbp3	30795	27.34	30.28
Chdh	218865	27.24	46.56
Clic4	29876	27.24	26.87
Stra13	20892	27.24	25.47
Csf2ra	12982	27.14	34.35
Csl	71832	27.14	30.57
Eif3j	78655	27.14	29.17
Gstm4	14865	27.05	64.41
Ggcx	56316	27.05	23.17
Rab7l1	226422	27.05	19.84
Rtcd1	66368	26.95	34.94
A430005L14Rik	97159	26.95	31.31
Rpain	69723	26.95	24.13
Sash1	70097	26.95	9.33
Ephx1	13849	26.85	69.29
Actr10	56444	26.85	60.04
AU022870	231874	26.85	48.34
Cmah	12763	26.85	28.65
Nrbp2	223649	26.85	22.95
Mogs	57377	26.85	17.92
Ergic1	67458	26.85	16.14
Dpm3	68563	26.75	53.3
Nrd1	230598	26.66	40.2
Psmd3	22123	26.66	29.61
Cct4	12464	26.66	25.02
Gm6158	620499	26.66	21.62
Jak1	16451	26.66	12.21
Crls1	66586	26.56	59.22
Mgrn1	17237	26.56	48.12
Sucnr1	84112	26.56	40.79
Gnai2	14678	26.56	28.8
Creb3	12913	26.56	27.17
Fbxw5	30839	26.56	25.24
Gale	74246	26.56	19.4
Gemin7	69731	26.46	32.2
Triap1	69076	26.46	29.98
Chmp7	105513	26.46	19.62
Zfp1	22640	26.46	15.4
LOC100047257	100047257	26.46	10.14
Elovl3	12686	26.46	1.92
Gstt2	14872	26.37	72.77
Sbds	66711	26.37	34.5
Kpna4	16649	26.37	33.83
1700020C11Rik	67900	26.37	31.91
Mapk6	50772	26.37	17.77
0610009O20Rik	66839	26.27	52.63
March8	71779	26.27	41.46
Txnip	56338	26.27	35.31
Stxbp3a	20912	26.27	30.28
Gramd1c	207798	26.27	28.8
Csde1	229663	26.27	20.65
Dpp9	224897	26.27	15.92
Hprt1	15452	26.17	70.33
Cyp3a13	13113	26.17	40.05
Cript	56724	26.17	30.35
Tmem70	70397	26.17	22.73
4932438A13Rik	229227	26.17	18.06
Cnih	12793	26.07	68.4
Klc4	74764	26.07	39.24
Fam13a	58909	26.07	32.35
Dera	232449	26.07	30.8
Cib1	23991	26.07	25.91
Agk	69923	26.07	22.43
Mtch1	56462	25.98	59.37
C030006K11Rik	223665	25.98	47.3
Larp1b	214048	25.98	32.94
Cdk9	107951	25.98	26.65
Tspan7	21912	25.98	15.69
Psma2	19166	25.88	38.87
Tapbp	21356	25.88	36.57
Jkamp	104771	25.88	28.06
Numa1	101706	25.88	16.88
Mrps9	69527	25.78	43.16
Fbxw9	68628	25.78	37.16
Tubg1	103733	25.78	37.01
Rhod	11854	25.78	20.65
Rilp	280408	25.78	18.95
Serinc3	26943	25.78	17.47
Car5a	12352	25.68	76.77
Chmp1b	67064	25.68	39.75
Dtx3l	209200	25.68	16.51
Ctsc	13032	25.68	9.03
Trabd	67976	25.59	26.35
1810013D10Rik	66278	25.59	21.99
E2f5	13559	25.59	20.8
Tbc1d8b	245638	25.59	16.06
Ewsr1	14030	25.49	59.96
Gm15453	100043257	25.49	46.49
Acot12	74156	25.49	37.98
Stx4a	20909	25.49	28.87
Golga3	269682	25.49	23.39
Pdia5	72599	25.49	17.62
Armc1	74252	25.49	16.06
Sept2	18000	25.39	46.12
BC003331	226499	25.39	29.02
D730039F16Rik	77996	25.39	24.73
Eif3k	73830	25.39	21.17
Rsl24d1	225215	25.39	13.1
Bcar3	29815	25.3	47.23
2210023G05Rik	72361	25.3	39.53
Eral1	57837	25.3	27.61
Ascc3	77987	25.3	11.62
Lrrc3	237387	25.3	8.96
Pcsk6	18553	25.2	62.41
Apoa1bp	246703	25.2	58.33
Lsm2	27756	25.2	30.35
Elovl1	54325	25.2	28.13
Dram2	67171	25.2	26.8
Tm4sf1	17112	25.2	20.21
LOC100046051	100046051	25.1	106.6
Prkaca	18747	25.1	44.05
Bcar1	12927	25.1	19.62
Gna13	14674	25.1	18.73
Lsmd1	78304	25	62.92
Dhdpsl	67432	25	61.74
Taz	66826	25	51.23
Tfg	21787	25	37.31
Depdc7	211896	25	34.2
Csrp2	13008	25	25.76
Rsrc2	208606	25	24.87
Otud5	54644	25	20.28
Gm9450	669306	25	19.25
Cblc	80794	25	13.1
LOC100044968	100044968	25	8.96
Coq2	71883	24.91	48.71
Vta1	66201	24.91	41.16
Slc25a11	67863	24.91	28.65
Cebpg	12611	24.91	25.76
Slc39a4	72027	24.91	15.18
Spon2	100689	24.91	6.88
Etnk1	75320	24.81	25.91
Pigx	72084	24.81	17.25
Stat5b	20851	24.81	16.73
Ivns1abp	117198	24.71	57.3
Spr	20751	24.71	37.46
Aamp	227290	24.71	31.98
Mea1	17256	24.71	28.43
Zc3h18	76014	24.71	28.21
Zranb2	53861	24.71	25.17
Atp6v1b2	11966	24.71	20.58
Mreg	381269	24.61	45.08
Nrbp1	192292	24.61	32.13
Hmgn5	50887	24.61	28.95
Dgkq	110524	24.61	22.8
Nadsyn1	78914	24.61	13.92
Cml5	69049	24.52	86.84
Fam185a	330050	24.52	25.91
0610010K14Rik	104457	24.52	25.47
Gm11789	667716	24.42	48.93
Arpc3	56378	24.42	48.79
Hdac11	232232	24.42	37.09
Sin3b	20467	24.42	25.54
Slc24a6	170756	24.42	23.02
Zfp787	67109	24.42	22.87
Setd2	235626	24.42	17.1
Isca2	74316	24.32	45.08
Copz1	56447	24.32	36.87
Spin1	20729	24.32	30.5
Mapkap1	227743	24.32	25.39
Hyal2	15587	24.32	22.06
Cox18	231430	24.32	19.84
Pde4c	110385	24.32	13.62
St7	64213	24.32	13.25
Tsc22d1	21807	24.23	75.73
Pacsin3	80708	24.23	35.02
Flii	14248	24.23	34.94
Pgp	67078	24.23	23.76
Ttf1	22130	24.23	17.69
Snrnp70	20637	24.13	50.19
Ak2	11637	24.13	31.39
Mrps33	14548	24.13	26.21
Ido2	209176	24.13	24.95
Chkb	12651	24.13	22.95
Cdh1	12550	24.13	0.96
Dnajc15	66148	24.03	45.9
Dusp6	67603	24.03	38.5
Abce1	24015	24.03	23.99
H47	109815	23.93	64.04
Glyr1	74022	23.93	44.2
Chchd3	66075	23.93	39.46
Smu1	74255	23.93	29.61
Mal2	105853	23.93	20.51
Gm14045	668896	23.93	12.29
Mrpl34	94065	23.84	54.34
Polr1d	20018	23.84	42.27
Bnip2	12175	23.84	33.46
Srp68	217337	23.84	32.72
Trafd1	231712	23.84	25.47
Cat	12359	23.84	23.54
Dtnbp1	94245	23.74	55.23
Naa10	56292	23.74	35.16
Atp6v1a	11964	23.74	27.83
Itpa	16434	23.74	21.99
Baz2b	407823	23.74	17.17
Sbno2	216161	23.74	14.51
Tm2d1	94043	23.64	57.52
Mfsd1	66868	23.64	55.67
Bhlhe40	20893	23.64	52.41
Fdxr	14149	23.64	36.05
Akr1e1	56043	23.64	35.02
Snx8	231834	23.64	27.61
Flnb	286940	23.64	26.65
Tmpo	21917	23.64	22.28
Lgr4	107515	23.64	21.39
ORF61	216157	23.64	16.43
Tysnd1	71767	23.54	44.27
Mrps15	66407	23.54	43.68
Ddx1	104721	23.54	42.27
Klhdc3	71765	23.54	30.72
Bod1l	665775	23.54	19.1
Gm4202	100043062	23.45	45.97
Saps3	52036	23.45	42.27
Sec13	110379	23.45	41.31
Arglu1	234023	23.45	38.57
1700021F05Rik	67851	23.45	21.02
Pcnx	54604	23.45	9.33
Rbbp4	19646	23.45	6.96
Vdac2	22334	23.45	0.01
Rtn4	68585	23.35	57
Sorbs1	20411	23.35	53.08
Atad1	67979	23.35	39.09
Gng12	14701	23.35	34.35
Mrpl28	68611	23.35	31.46
Sdhaf2	66072	23.35	26.95
LOC639700	639700	23.35	10.96
Galm	319625	23.25	58.11
Dnajb9	27362	23.25	39.38
Strn4	97387	23.25	39.09
Rps19bp1	66538	23.25	36.42
Chd3	216848	23.25	28.06
Pfdn1	67199	23.25	26.87
Pdk2	18604	23.16	42.05
Sema4a	20351	23.16	37.38
Spna2	20740	23.16	27.61
Nt5c	50773	23.16	26.06
Gramd3	107022	23.16	24.73
BC021614	225884	23.16	19.54
Bat1a	53817	23.16	17.92
Bad	12015	23.06	47.82
Top1	21969	23.06	26.21
Tor1b	30934	23.06	26.13
C1rl	232371	23.06	20.73
Cnot2	72068	23.06	18.29
Zyx	22793	22.96	41.97
Dsg2	13511	22.96	36.79
Itfg3	106581	22.96	27.46
Ubl7	69459	22.96	6.37
Phpt1	75454	22.86	46.42
Bet1	12068	22.86	44.27
Cln5	211286	22.86	43.83
Srpr	67398	22.86	40.94
Dcaf13	223499	22.86	23.62
Nup62	18226	22.86	23.17
Nxf1	53319	22.86	21.99
4632411B12Rik	226976	22.86	19.91
Lars2	102436	22.86	17.62
Commd4	66199	22.77	46.86
Mrpl10	107732	22.77	46.34
Cpped1	223978	22.77	45.23
Als2cl	235633	22.77	36.2
Cul1	26965	22.77	30.8
Txnl4a	27366	22.77	30.65
Plscr2	18828	22.67	68.33
H2-Eb1	14969	22.67	43.9
Ptpla	30963	22.67	41.68
Vps29	56433	22.67	35.61
Aspg	104816	22.67	31.24
Prpf39	328110	22.67	18.73
Sfrs4	57317	22.67	17.77
Morc2a	74522	22.67	16.29
Arhgap24	231532	22.67	15.92
Eng	13805	22.67	15.03
Creld1	171508	22.67	14.81
Pxn	19303	22.67	12.96
Abcg2	26357	22.57	64.7
Rab1b	76308	22.57	55.08
Igtp	16145	22.57	52.71
Aip	11632	22.57	32.94
Srp72	66661	22.57	32.05
Gch1	14528	22.57	30.72
Mrps30	59054	22.57	29.09
2410006H16Rik	69221	22.57	17.77
Diablo	66593	22.57	14.51
Mcm3ap	54387	22.57	13.18
Slc39a8	67547	22.47	31.09
Prrg2	65116	22.47	28.58
Habp4	56541	22.47	23.84
Sirt2	64383	22.47	21.99
Cisd3	217149	22.38	66.92
Clint1	216705	22.38	41.31
Prdx1	18477	22.38	41.09
Odf3b	70113	22.38	36.64
Fam134b	66270	22.38	21.62
Zfpl1	81909	22.28	27.46
Thpo	21832	22.28	17.25
Plxnb2	140570	22.28	17.03
Cxcl16	66102	22.28	12.66
Ryk	20187	22.28	11.4
0610010K06Rik	71678	22.18	40.05
Pcsk9	100102	22.18	36.35
S100a16	67860	22.18	28.58
rp9	55934	22.18	28.13
1110057K04Rik	68832	22.18	24.87
Tcirg1	27060	22.18	17.1
Ythdf3	229096	22.18	13.62
[truncated: 6,553 more rows]
